# Supplementary material for: Vertebrate biodiversity via eDNA at the air-water interface
Source: iScience. 2026 Apr 9;29(5):115682. doi: 10.1016/j.isci.2026.115682 (PMC13141742; doi:10.1016/j.isci.2026.115682)
Supplement: Methods S1. Bioinformatics pipeline code for post-demultiplexing sequence processing [file mmc2.txt]

#1-Vsearch clustering/ derep

#!/bin/bash

for file in split_samples/*.fasta; do
    sample=$(basename "$file" .fasta)

    # Dereplicate sequences
    vsearch --derep_fulllength "$file" --output "${sample}_derep.fasta" --sizeout --minuniquesize 1

    # Cluster sequences by similarity (99%)
    vsearch --cluster_fast "${sample}_derep.fasta" --id 0.98 --centroids "${sample}_clustered.fasta"
done


#2- Assigned SHA-1 hash code to sequences and create a table with counts per sample (otu_table)

#!/usr/bin/env python3
import os
import hashlib
import csv

def hash_sequence(sequence):
    """Generate SHA-1 hash for a sequence."""
    return hashlib.sha1(sequence.encode('utf-8')).hexdigest()
def parse_fasta(file_path):
    """Parse a FASTA file and return a dictionary of sequence counts."""
    seq_counts = {}
    with open(file_path, 'r') as f:
        current_seq = ""
        count = 1
        for line in f:
            line = line.strip()
            if line.startswith(">"):
                # Extract size info if available
                if ";size=" in line:
                    count = int(line.split(";size=")[1])
                else:
                    count = 1
                current_seq = ""
           
else:
                current_seq += line
                seq_counts[current_seq] = seq_counts.get(current_seq, 0) + count
    return seq_counts

def generate_otu_table_and_fasta(clustered_dir, output_csv, output_fasta):
    """Generate OTU table and representative FASTA simultaneously."""
    unique_sequences = {}  # {hash: sequence}
    otu_counter = 1

    with open(output_csv, 'w', newline='') as csvfile, open(output_fasta, 'w') as fastafile:
        writer = csv.writer(csvfile)
        writer.writerow(["Sample_name", "Label", "Hash", "nReads"])

        for file in os.listdir(clustered_dir):
            if file.endswith("_clustered.fasta"):
                sample_name = file.replace("_clustered.fasta", "")
                label = sample_name[:3]  # First 3 letters as label (Air, SAL, etc.)
                file_path = os.path.join(clustered_dir, file)

 seq_counts = parse_fasta(file_path)

                for seq, count in seq_counts.items():
                    seq_hash = hash_sequence(seq)

                    # Write to OTU table
                    writer.writerow([sample_name, label, seq_hash, count])

                    # Write to FASTA if sequence hasn't been added yet
                        unique_sequences[seq_hash] = seq
                        fastafile.write(f">OTU_{otu_counter}|{seq_hash}\n{seq}\n")
                        otu_counter += 1

    print(f"DONE OTU table saved to {output_csv}")
    print(f"DONE Representative FASTA saved to {output_fasta}")

if __name__ == "__main__":
    clustered_dir = "."  # Current directory with *_clustered.fasta files
    output_csv = "otu_table.csv"
    output_fasta = "otu_representatives.fasta"

    generate_otu_table_and_fasta(clustered_dir, output_csv, output_fasta)
    

#3- Lulu filter (R). Filters sequences that are similar and always co-occur (errors)

#Applying lulu to the eDNAir samples
library(lulu)
library(dplyr)
library(purrr)
library(readr)

setwd("~/UW/eDNAir/")

# File paths
otu_table_file <- "otu_wide_table.csv"
otu_blast_file <- "otu_self_blast.out"
fasta_file <- "otu_representatives.fasta"

#Load the OTU wide table
otu_table <- read.csv(otu_table_file, stringsAsFactors = FALSE)

#Process OTU table to remove unwanted columns and prepare for LULU
otu_table$OTU <- gsub(" ", "_", otu_table$OTU)  # Remove spaces from OTU names
rownames(otu_table) <- otu_table$OTU
otu_table <- otu_table %>% select(-OTU)
otu_table <- otu_table %>% select(-OTU_ID)  # Remove OTU column for LULU

##Go out and BLASt sequences against each other on linux, then come back


matchlist <- read.table(otu_blast_file, header = FALSE, stringsAsFactors = FALSE)
colnames(matchlist) <- c("qseqid", "sseqid", "pident")
#qseqid sseqid pident length mismatch gapopen qstart qend sstart send evalue bitscore
# Step 4: Run LULU with various settings
# Default settings
curated_result_default <- lulu(otu_table, matchlist, 
                               minimum_ratio_type = "min", 
                               minimum_ratio = 1, 
                               minimum_match = 84, 
                               minimum_relative_cooccurence = 0.95)
curated_result_default$discarded_count
curated_result_default$curated_otus
cat("Discarded OTUs =", curated_result_default$discarded_count, "\n")


final_filtered_OTUs <- curated_result_default$curated_table
final_otu_table <- otu_table[rownames(final_filtered_OTUs), ]
str(final_otu_table)
write.csv(final_otu_table, "lulu_filtered_otu_table.csv", row.names = TRUE)


#4- BLAST surviving otu’s against the NCBI eukaryote database
#!/bin/bash
export BLASTDB=/mnt/nfs/home/KellyCEG/blastdb_euk/
# Variables
QUERY_FASTA="otu_representatives.fasta"
BLAST_DB="/mnt/nfs/home/KellyCEG/blastdb_euk/nt_euk"
BLAST_OUTPUT="eDNAair_blast_results.out"
PERCENT_IDENTITY=96
WORD_SIZE=30
EVALUE=1e-40
MAXIMUM_MATCHES=50
CULLING=50

# Run BLAST
/mnt/nfs/home/KellyCEG/ncbi-blast-2.15.0+/bin/blastn \
  -query "${QUERY_FASTA}" \
  -db "${BLAST_DB}" \
  -num_threads 16 \
  -perc_identity "${PERCENT_IDENTITY}" \
  -word_size "${WORD_SIZE}" \
  -evalue "${EVALUE}" \
  -max_target_seqs "${MAXIMUM_MATCHES}" \
  -culling_limit="${CULLING}" \
  -outfmt "6 sscinames scomnames qseqid sseqid pident length mismatch gapopen qcovus qstart qend sstart send evalue bitscore staxids qlen qcovs" \
  -out "${BLAST_OUTPUT}"


#5-Least Common Ancestor of blast outputs
##TAXONKIT
#!/usr/bin/env python3

import pandas as pd
import subprocess
from datetime import datetime

# Paths
blast_output = "eDNAair_blast_results.out"
lca_output = "eDNAair_lca_results.csv"
taxonkit_path = "/mnt/nfs/home/KellyCEG/pb/tarballs/taxonkit"
tmp_taxids_file = "eDNAair_taxonkit/blast_taxids.txt"
tmp_lca_file = "eDNAair_taxonkit/taxids_lca.txt"
tmp_lineage_file = "eDNAair_taxonkit/taxids_lineage.txt"

# Load BLAST data
blast_cols = ["Taxon", "CommonName", "Hash", "Accession", "pident", "length",
              "mismatch", "gapopen", "qcovus", "qstart", "qend", "sstart",
              "send", "evalue", "bitscore", "staxids", "qlen", "qcovs"]

blast_df = pd.read_csv(blast_output, sep='\t', names=blast_cols)


# Decision Tree to select best BLAST hits
result_list = []
for hash_id in blast_df["Hash"].unique():
    hits = blast_df[blast_df["Hash"] == hash_id]
    # Step 1: 100% identity
    selected = hits[hits["pident"] == 100]
    # Step 2: >99.3% identity
    if selected.empty:
        selected = hits[hits["pident"] > 99.3]
    # Step 3: >98% identity
    if selected.empty:
        selected = hits[hits["pident"] > 98]
    # Step 4: >96% identity
    if selected.empty:
        selected = hits[hits["pident"] > 96]
# Step 6: No hits → use all available
    if selected.empty:
        selected = hits

    result_list.append(selected)

# Combine selected hits
filtered_hits = pd.concat(result_list)


# Extract Hash and all unique TaxIDs
taxid_df = filtered_hits.groupby("Hash")["staxids"].apply(lambda x: ",".join(x.astype(str).unique())).reset_index()
taxid_df.to_csv(tmp_taxids_file, sep="\t", index=False, header=False)

# Run TaxonKit LCA to compute lowest common ancestor
subprocess.run([taxonkit_path, "lca", "-i", "2", "-o", tmp_lca_file, tmp_taxids_file])

# Reformat LCA results with lineage
subprocess.run([taxonkit_path, "reformat", "-I", "3", "-o", tmp_lineage_file, tmp_lca_file])

# Load LCA results and merge with filtered BLAST data
lca_cols = ["Hash", "BlastTaxIDs", "LCA_taxid", "Lineage"]
lca_df = pd.read_csv(tmp_lineage_file, sep='\t', names=lca_cols)

# Split taxonomic lineage
tax_ranks = ["Kingdom", "Phylum", "Class", "Order", "Family", "Genus", "Species"]
lca_df[tax_ranks] = lca_df["Lineage"].str.split(";", expand=True)

# Merge LCA results with BLAST data
final_df = filtered_hits.merge(lca_df, on="Hash", how="left")

# Export final results
final_df.to_csv(lca_output, index=False)


#6- Manually verified each taxon to be ecologically possible

#7- Collapsed a couple of annotation to genus level (Cottus sp., Microtus sp) 

#8- Removed any sequence with a single read detected (could be errors)

#9- Some non-local salmon remained even after all these steps. 
