# Supplementary material for: Vertebrate biodiversity via eDNA at the air-water interface
Source: iScience. 2026 Apr 9;29(5):115682. doi: 10.1016/j.isci.2026.115682 (PMC13141742; doi:10.1016/j.isci.2026.115682)
Supplement: Data S2. Complete read count matrix for all samples and field negative controls [file mmc3.xlsx]

## Sheet: Sheet1
Species	Anas platyrhynchos	Ascaphus truei	Canis latrans	Canis lupus	Castor canadensis	Chenopodium quinoa	Colaptes auratus	Columba livia	Cottus sp.	Dicamptodon tenebrosus	Didelphis virginiana	Engraulis mordax	Felis catus	Gasterosteus aculeatus	Homo sapiens	Hordeum vulgare	Klebsormidium flaccidum	Lampetra richardsoni	Larus sp.	Lepomis cyanellus	Lontra canadensis	Massila sp. 1MBG	Meleagris gallopavo	Melosira varians	Melospiza melodia	Mergus merganser	Microtus sp.	Novumbra hubbsi	Odocoileus hemionus	Oncorhynchus clarkii	Oncorhynchus kisutch	Oncorhynchus mykiss	Oncorhynchus tshawytscha	Procyon lotor	Prosopium williamsoni	Pseudacris regilla	Regulus satrapa	Sardinops sagax	Sciurus carolinensis	Simulium sp.	Sprattus sprattus	Sus scrofa	Sylvilagus sp	Taricha granulosa	Timema sp.	Ursus americanus	uncultured Chlorophyta	uncultured diatom	uncultured eukaryote
Ecologicaly_possible	Yes	Yes	Yes	Yes	Yes	Yes	Yes	Yes	Yes	Yes	Yes	Food	Yes	Yes	Yes	Yes	Yes	Yes	Yes	Yes	Yes	Yes	Yes	Yes	Yes	Yes	Yes	Yes	Yes	Yes	Yes	Yes	Yes	Yes	Yes	Yes	Yes	Food	Yes	Yes	Food	Food	Yes	Yes	No	Yes	Yes	Yes	Yes
Air001	0	0	0	0	0	0	0	0	0	0	0	0	0	0	0	0	0	0	0	0	0	0	0	0	0	0	0	0	0	0	0	0	0	0	0	0	0	0	0	6	0	0	0	0	0	0	0	0	0
Air002	0	0	0	0	0	0	0	0	0	0	0	0	0	0	16	0	0	0	0	0	0	0	0	0	0	0	0	0	0	0	0	0	0	0	0	0	0	0	0	0	0	28	0	0	0	0	0	0	0
Air005	0	0	0	0	0	0	0	0	0	0	0	0	0	0	8	0	0	0	0	0	0	0	0	0	0	0	0	0	0	0	0	0	0	0	0	0	0	0	0	0	0	0	0	0	0	0	0	0	0
Air006	0	0	0	0	0	0	0	0	0	0	0	0	0	0	811	0	0	0	0	0	0	0	0	0	0	0	0	0	0	0	0	0	0	0	0	0	0	0	0	0	0	0	0	0	0	0	0	0	0
Air007	0	0	0	0	0	0	0	0	0	0	0	0	0	0	0	0	0	0	0	0	0	0	0	0	0	0	0	0	0	0	0	0	0	0	0	0	0	0	0	15	0	0	0	0	0	0	0	0	0
Air008	0	0	0	0	0	0	0	0	0	0	0	0	0	0	33	0	0	0	0	0	0	0	0	0	0	0	0	0	0	0	0	0	0	0	0	0	0	0	0	5	0	29	0	0	0	0	0	0	0
Air010	0	0	0	0	0	0	0	0	0	0	0	0	0	0	5	0	0	0	0	0	0	0	0	0	0	0	0	0	0	0	0	0	0	0	0	0	0	0	0	0	0	0	0	0	0	0	0	0	0
Air012	0	0	0	0	0	0	0	0	0	0	0	0	0	0	1421	0	0	0	0	0	0	2	0	0	0	0	0	0	0	0	0	0	0	45	0	0	0	0	0	0	0	0	0	0	6	0	0	0	0
Air013	0	0	0	5	0	0	0	0	0	0	0	0	0	0	55	0	0	0	0	0	0	0	0	0	0	0	0	0	0	3	5	7	3843	0	0	0	0	0	0	18	0	278	0	0	0	0	0	0	0
Air014	0	0	0	0	0	0	0	0	0	0	0	0	0	0	0	0	0	0	0	0	0	0	0	0	0	0	0	0	0	1	0	3	1069	0	0	0	0	0	0	6	0	462	0	0	0	0	0	0	0
Air015	0	0	0	0	0	0	0	0	0	0	0	0	0	0	3	0	0	0	0	0	0	0	0	0	0	0	0	0	0	0	0	0	0	0	0	0	0	0	0	0	0	0	0	0	0	0	0	0	0
Air016	0	0	0	0	0	0	0	0	0	0	0	0	0	0	5	0	0	0	0	0	0	0	0	0	0	0	0	0	0	0	0	0	0	0	0	0	0	0	0	0	0	0	0	0	0	0	0	0	0
Air017	0	0	0	0	0	0	0	0	0	0	0	0	0	0	6	0	0	0	0	0	0	0	0	0	0	0	0	0	0	0	0	0	170	0	0	0	0	0	0	0	0	0	0	0	0	0	0	0	0
Air018	0	0	23	4197	0	0	3	0	0	0	0	0	0	0	8248	0	0	0	0	0	0	0	34	0	0	0	0	0	0	0	0	4	148	75	0	0	0	0	0	0	0	32	0	0	0	0	3	0	0
Air019	0	0	0	3	0	0	0	0	0	0	0	0	0	0	81	0	0	0	0	0	0	0	0	0	0	0	0	0	0	0	8	12	5068	0	0	0	0	0	0	18	0	1534	0	0	0	0	0	0	0
Air020	0	0	0	0	0	0	0	0	0	0	0	0	0	0	25	0	0	0	0	0	0	0	0	0	0	0	0	0	0	22	0	6	2990	0	0	0	0	0	0	3	0	112	0	0	0	0	0	0	0
Air021	0	0	0	0	0	0	0	0	0	0	0	0	0	0	8	0	0	0	0	0	0	0	0	0	0	0	0	0	0	0	0	0	48	0	0	0	0	0	0	0	0	17	0	0	0	0	0	0	0
Air022	0	0	0	0	0	0	0	0	0	0	0	0	0	0	61	0	0	0	0	0	0	0	0	0	0	0	0	0	0	0	103	0	502	0	0	0	0	0	0	0	0	0	0	0	0	0	1	0	0
Air023	0	0	0	0	0	0	0	0	0	0	0	0	0	0	704	0	0	0	0	0	0	0	0	0	0	0	0	0	0	0	0	1	452	0	0	0	0	0	0	0	0	0	0	0	0	0	0	0	0
Air024	0	0	0	0	0	0	0	0	0	0	0	0	0	0	32	0	0	0	0	0	0	0	0	0	0	0	0	0	0	0	0	0	65	0	0	0	0	0	0	0	0	0	0	0	0	0	0	0	0
Air025	0	0	0	0	0	0	0	0	0	0	0	0	0	0	12	0	0	0	0	0	0	2	0	0	0	0	0	0	0	0	0	0	34	0	0	0	0	0	0	0	0	2	0	0	0	0	0	0	0
Air026	0	0	0	0	0	0	0	2	0	0	0	0	0	0	373	0	0	0	0	0	0	0	0	0	0	0	0	0	0	0	30	12	4514	0	0	0	0	0	0	18	0	281	0	0	0	0	0	0	2
Air027	0	0	0	0	0	0	0	0	0	0	0	0	0	0	48	0	0	0	0	0	0	0	0	0	0	0	0	0	0	0	1	13	3901	0	0	0	0	0	0	0	0	213	0	0	0	0	0	0	0
Air028	0	0	0	0	0	0	0	0	0	0	0	0	0	0	293	0	0	0	0	0	0	0	0	0	0	0	0	0	0	0	0	0	0	0	0	0	0	0	0	0	0	0	0	0	0	0	0	0	0
Air029	0	0	0	0	0	0	0	0	0	0	0	0	0	0	62	0	0	0	0	0	0	0	0	0	0	0	0	0	0	0	129	17	171	0	0	0	0	0	0	0	0	37	0	0	0	0	1	0	0
Air030	0	0	0	0	0	0	0	0	0	0	0	0	0	0	27	0	0	0	0	0	0	0	21	0	0	0	0	0	0	0	0	1	259	0	0	0	0	0	0	0	0	0	0	0	0	0	0	0	0
Air031	0	0	0	0	0	0	0	0	0	0	0	0	0	0	116	0	0	0	0	0	0	0	0	0	0	0	0	0	0	0	117	16	0	0	0	0	0	0	0	7	0	343	0	0	0	0	0	0	0
Air032	0	0	0	0	0	0	0	0	0	0	0	0	0	0	602	0	0	0	0	0	0	0	51	0	0	0	0	0	0	0	97	0	0	0	0	0	0	0	0	13	0	1677	0	0	0	0	0	0	0
Air033	0	0	0	0	0	0	0	0	0	0	0	0	0	0	14	0	0	0	0	0	0	0	0	0	0	0	0	0	0	0	13	1	16	0	0	0	0	0	0	0	0	0	0	0	0	0	0	0	0
Air034	0	0	0	0	0	0	0	0	0	0	0	0	0	0	27	0	0	0	0	0	0	0	0	0	0	0	0	0	0	0	12	5	99	0	0	0	0	0	0	0	0	0	0	0	0	0	0	0	0
Air035	0	0	0	3	0	0	0	0	0	0	0	0	0	0	54	0	0	0	0	0	0	0	0	0	0	0	0	0	0	0	74	0	40	0	0	0	0	0	0	0	0	0	0	0	0	0	0	0	0
Air036	0	0	0	13	0	2	0	0	0	0	0	0	0	0	4310	0	0	0	0	0	0	0	0	0	0	0	0	0	0	0	168	8	342	24	0	0	0	0	0	0	0	0	0	0	0	0	2	0	1
Air037	0	0	0	0	0	0	0	0	0	0	0	0	0	0	20	0	0	0	0	0	0	0	0	0	0	0	0	0	0	0	0	0	0	0	0	0	0	0	0	9	0	478	0	0	0	0	0	0	0
Air038	0	0	0	0	0	0	0	0	0	0	0	0	0	0	154	0	0	0	0	0	0	0	0	0	0	0	0	0	0	0	0	0	0	0	0	0	0	0	0	6	0	1699	0	0	0	0	0	0	0
Air039	0	0	0	14	0	0	0	0	0	0	0	0	0	0	133	0	0	0	0	0	0	0	0	0	0	0	0	0	0	0	0	0	0	0	0	0	0	0	0	0	0	0	0	0	0	0	0	0	0
Air040	0	0	0	0	0	0	0	0	0	0	0	0	0	0	0	0	0	0	0	0	0	0	0	0	0	0	0	0	0	0	22	0	0	0	0	0	0	0	0	0	0	0	0	0	0	0	0	0	0
Air041	0	0	0	0	0	0	0	0	0	0	0	0	0	0	109	0	0	0	0	0	0	0	0	0	0	0	0	0	0	0	0	0	0	0	0	0	0	0	0	0	0	0	0	0	0	0	0	0	0
Air042	0	0	0	0	0	0	0	0	0	0	0	0	0	0	1108	0	0	0	0	0	0	0	0	0	0	0	0	0	0	0	0	0	84	0	0	0	0	0	0	0	0	0	16	0	0	0	0	0	0
Air043	0	0	0	0	0	0	0	0	0	0	0	0	0	0	211	0	0	0	0	0	0	0	0	0	0	0	0	0	0	0	32	0	85	0	0	0	0	0	0	16	0	970	0	0	0	0	0	0	0
Air044	0	0	0	0	0	0	0	0	0	0	0	0	0	0	288	0	0	0	0	0	0	0	0	0	0	0	0	0	0	0	36	0	72	0	0	0	0	0	0	9	0	1280	0	0	0	0	0	0	0
Air045	0	0	0	0	0	0	0	0	0	0	0	0	0	0	26	0	0	0	0	0	0	0	0	0	0	0	0	0	0	0	8	0	0	0	0	0	0	0	0	0	0	0	0	0	0	0	0	0	0
Air046	0	0	0	6	0	0	0	0	0	0	0	0	0	0	39	0	0	0	0	0	0	0	0	0	0	0	0	0	0	0	259	29	0	0	0	0	0	0	0	0	0	11	34	0	0	0	0	0	0
Air047	0	0	0	0	0	0	0	0	0	0	0	0	0	0	0	0	0	0	0	0	0	0	0	0	0	0	0	0	0	0	233	12	0	0	0	0	0	0	0	0	0	0	0	0	0	0	0	0	0
Air048	1	0	0	23	0	0	0	0	0	0	0	0	5	0	682	0	1	0	2	0	0	0	0	0	0	0	0	0	0	1	424	40	2140	43	0	0	0	0	0	0	0	0	0	0	0	0	1	0	1
Air049	0	0	0	0	0	0	0	0	0	0	0	0	0	0	129	0	0	0	0	0	0	0	2	0	0	0	0	0	0	0	0	0	0	0	0	0	0	0	0	10	0	1141	0	0	0	0	0	0	0
Air050	0	0	0	0	0	0	0	0	0	0	0	0	0	0	1112	0	0	0	0	0	0	0	3	0	0	0	0	0	0	0	0	0	0	0	0	0	0	0	0	15	0	779	0	0	0	0	0	0	0
Air051	0	0	0	0	0	0	0	0	0	0	0	0	0	0	119	0	0	0	0	0	0	0	0	0	0	0	0	0	0	0	0	0	0	0	0	0	0	0	0	0	0	0	0	0	0	0	0	0	0
Air052	0	0	0	0	0	0	0	0	0	0	0	0	0	0	117	0	0	0	0	0	0	0	0	0	0	0	0	0	0	0	0	0	0	0	0	0	0	0	0	0	0	0	0	0	0	0	0	0	0
Air053	0	0	0	0	0	0	0	0	0	0	0	0	0	0	138	0	0	0	0	0	0	0	0	0	0	0	0	0	0	0	0	0	0	0	0	0	0	0	0	0	0	0	0	0	0	0	0	0	0
Air054	0	0	0	0	0	0	0	0	0	0	0	0	0	0	33	2	0	0	0	0	0	0	0	0	0	0	0	0	0	0	5505	8	0	159	0	0	5	0	0	0	0	0	0	0	0	0	0	0	0
Air055	0	0	0	0	0	0	0	0	0	0	0	0	0	0	261	0	0	0	0	0	0	0	6	0	0	0	0	0	0	0	242	1	130	0	0	0	0	0	0	6	0	304	0	0	0	0	0	0	0
Air056	0	0	0	0	0	0	0	0	0	0	0	0	0	0	207	0	0	0	0	0	0	0	0	0	0	0	0	0	0	0	174	0	0	0	0	0	0	0	0	0	0	129	0	0	0	0	0	0	0
Air057	0	0	0	0	0	0	0	0	0	0	0	0	0	0	946	0	0	0	0	0	0	0	0	0	0	0	0	0	0	0	0	0	0	0	0	0	0	0	0	0	0	0	0	0	0	0	0	0	0
Air058	0	0	0	0	0	0	0	0	0	0	0	0	0	0	165	0	0	0	0	0	0	0	0	0	0	0	0	0	0	1	28	0	0	0	0	0	0	0	0	0	0	3	0	0	0	0	0	0	0
Air059	0	0	0	0	0	0	0	0	0	0	0	0	0	0	741	0	0	0	0	0	0	0	0	0	0	0	0	0	0	0	21	0	0	0	0	0	0	0	0	0	0	0	0	0	0	0	0	0	0
Air060	0	0	0	0	0	0	0	0	0	0	0	0	0	0	1233	0	1	0	0	0	0	0	0	0	0	0	0	0	0	0	514	8	214	6	0	0	0	0	0	0	0	0	0	0	0	0	2	0	4
Air061	0	0	0	0	0	0	0	0	0	0	0	0	0	0	51	0	0	0	0	0	0	0	5	0	0	0	0	0	0	0	0	0	0	0	0	0	0	0	0	10	0	462	0	0	0	0	0	0	0
Air062	0	0	0	0	0	0	0	0	0	0	0	0	0	0	77	0	0	0	0	0	0	0	0	0	0	0	0	0	0	0	0	0	0	0	0	0	0	0	0	9	0	470	0	0	0	0	0	0	0
Air063	0	0	0	0	0	0	0	0	0	0	0	0	0	0	172	0	0	0	0	0	0	0	0	0	0	0	0	0	0	0	0	0	0	0	0	0	0	0	0	0	0	0	0	0	0	0	0	0	0
Air064	0	0	0	0	0	0	0	0	0	0	0	0	0	0	5	0	0	0	0	0	0	0	0	0	0	0	0	0	0	0	0	0	0	0	0	0	0	0	0	0	0	0	0	0	0	0	0	0	0
Air065	0	0	0	0	0	0	0	0	0	0	0	0	0	0	8	0	0	0	0	0	0	0	0	0	0	0	0	0	0	0	15	0	0	0	0	0	0	0	0	0	0	0	0	0	0	0	0	0	0
Air066	0	0	0	0	25	0	0	0	0	0	0	0	6	0	65	0	0	0	0	0	0	0	0	0	0	0	0	0	0	1	407	20	96	0	0	0	0	0	0	0	0	0	0	0	0	0	2	0	4
Air067	0	0	0	0	0	0	0	0	0	0	0	0	0	0	85	0	0	0	0	0	0	0	4	0	0	0	0	0	0	0	275	0	0	0	0	0	0	0	0	15	0	765	0	0	0	0	0	0	0
Air068	0	0	0	0	0	0	0	0	0	0	0	0	0	0	71	0	0	0	0	0	0	0	0	0	0	0	0	0	0	0	0	0	0	0	0	0	0	0	0	4	0	265	0	0	0	0	0	0	0
Air069	0	0	0	0	0	0	0	0	0	0	0	0	0	0	44	0	0	0	0	0	0	0	0	0	0	0	0	0	0	1	0	0	0	0	0	0	0	0	0	0	0	0	0	0	0	0	0	0	0
Air070	0	0	0	0	0	0	0	0	0	0	0	0	0	0	7	0	0	0	0	0	0	0	0	0	0	0	0	0	0	0	150	0	0	0	0	0	0	0	0	0	0	0	0	0	0	0	0	0	0
Air071	0	0	0	0	0	0	0	0	0	0	0	0	0	0	46	0	0	0	0	0	0	0	0	0	0	0	0	0	0	0	0	0	0	0	0	0	0	0	0	0	0	0	0	0	0	0	0	0	0
Air072	0	0	0	15	0	0	0	0	0	0	0	0	0	0	712	0	0	0	0	0	0	0	0	0	3	0	8	0	0	2	1846	366	125	3	0	6	0	0	0	0	0	0	0	85	0	0	0	0	0
Air073	0	0	0	0	0	0	0	0	0	0	0	0	0	0	15	0	0	0	0	0	0	0	0	0	0	0	0	0	0	0	0	0	0	0	0	0	0	0	0	17	0	148	0	0	0	0	0	0	0
Air074	0	0	0	0	0	0	0	0	0	0	0	0	0	0	565	0	0	0	0	0	0	0	0	0	0	0	0	0	0	0	0	0	0	0	0	0	0	0	0	0	0	325	0	0	0	0	0	0	0
Air075	0	0	0	0	0	0	0	0	0	0	0	0	0	0	9	0	0	0	0	0	0	0	0	0	0	0	0	0	0	0	0	0	0	0	0	0	0	0	0	0	0	0	0	0	0	0	0	0	0
Air076	0	0	0	0	0	0	0	0	0	0	0	0	0	0	137	0	0	0	0	0	0	0	0	0	0	0	0	0	0	0	143	0	0	0	0	0	0	0	0	0	0	9	0	0	0	0	0	0	0
Air077	0	0	0	0	0	0	0	0	0	0	0	0	0	0	54	0	0	0	0	0	0	0	0	0	0	0	0	0	0	0	0	0	0	0	0	0	0	0	0	0	0	0	0	0	0	0	0	0	0
Air078	0	0	0	2	16	0	0	0	0	0	0	0	15	0	31	0	0	0	0	0	0	0	0	0	0	0	0	0	0	0	2810	6	44	463	0	0	0	0	0	0	0	0	0	0	0	0	0	0	0
Air079	0	0	0	0	0	0	0	0	0	0	0	0	0	0	100	0	0	0	0	0	0	0	0	0	0	0	0	0	0	0	0	0	0	0	0	0	0	0	0	3	0	177	0	0	0	0	0	0	0
Air080	0	0	0	0	0	0	0	0	0	0	0	0	0	0	9	0	0	0	0	0	0	0	0	0	0	0	0	0	0	0	9	0	0	0	0	0	0	0	0	0	0	15	0	0	0	0	0	0	0
Air081	0	0	0	0	0	0	0	0	0	0	0	0	0	0	54	0	0	0	0	0	0	0	0	0	0	0	0	0	0	0	58	0	0	0	0	0	0	0	0	0	0	0	0	0	0	0	0	0	0
Air082	0	0	0	0	0	0	0	0	0	0	0	0	0	0	176	0	0	0	0	0	0	0	0	0	0	0	0	0	0	0	133	0	0	0	0	0	0	0	0	0	0	0	0	0	0	0	0	0	0
Air083	0	0	0	0	0	0	0	0	0	0	0	0	0	0	25	0	0	0	0	0	0	0	0	0	0	0	0	0	0	0	71	0	0	0	0	0	0	0	0	0	0	0	0	0	0	0	0	0	0
Air084	0	0	0	2	0	0	0	0	0	0	0	0	0	0	98	0	0	0	0	0	0	0	0	0	0	0	0	0	0	0	1026	27	83	0	0	0	0	0	0	0	0	0	0	0	0	0	0	0	0
Air085	0	0	0	0	0	0	0	0	0	0	0	0	0	0	48	0	0	0	0	0	0	0	0	0	0	0	0	0	0	0	0	0	0	0	0	0	0	0	0	1	0	133	0	0	0	0	0	0	0
Air086	0	0	0	0	0	0	0	0	0	0	0	0	0	0	32	0	0	0	0	0	0	0	0	0	0	0	0	0	0	0	0	0	0	0	0	0	0	0	0	0	0	226	0	0	0	0	0	0	0
Air087	0	0	0	0	0	0	0	0	0	0	0	0	0	0	9	0	0	0	0	0	0	0	0	0	0	0	0	0	0	0	0	0	0	0	0	0	0	0	0	0	0	0	0	0	0	0	0	0	0
Air088	0	0	0	0	0	0	0	0	0	0	0	0	0	0	4	0	0	0	0	0	0	0	0	0	0	0	0	0	0	0	0	0	0	0	0	0	0	0	0	0	0	0	0	0	0	0	0	0	0
Air089	0	0	0	0	0	0	0	0	0	0	0	0	0	0	5	0	0	0	0	0	0	0	0	0	0	0	0	0	0	0	0	0	0	0	0	0	0	0	0	0	0	0	0	0	0	0	0	0	0
Air090	0	0	0	71	0	0	0	0	0	0	0	0	0	0	7	0	0	0	0	0	0	0	0	0	0	0	0	0	0	0	52	0	0	0	0	0	0	0	0	0	0	0	0	0	0	0	0	0	0
Air091	0	0	0	0	0	0	0	0	0	0	0	0	0	0	99	0	0	0	0	0	0	0	0	0	0	0	0	0	0	0	407	1	108	0	0	0	0	0	0	5	0	240	0	0	0	0	0	0	0
Air092	0	0	0	0	0	0	0	0	0	0	0	0	0	0	3	0	0	0	0	0	0	0	0	0	0	0	0	0	0	0	22	0	0	0	0	0	0	0	0	0	0	55	0	0	0	0	0	0	0
Air093	0	0	0	0	0	0	0	0	0	0	0	0	0	0	103	0	0	0	0	0	0	0	0	0	0	0	0	0	0	0	1078	108	14	16	0	0	0	0	0	0	0	7	0	0	0	0	0	0	0
Air094	0	0	0	61	0	0	0	0	0	0	0	0	0	0	16	0	0	0	0	0	0	0	0	0	0	0	0	0	0	0	30	6	0	0	0	0	0	0	0	0	0	0	0	0	0	0	0	0	0
Air095	0	0	0	0	0	0	0	0	0	0	0	0	0	0	24	0	0	0	0	0	0	0	0	0	0	0	0	0	0	0	0	0	0	0	0	0	0	0	0	0	0	0	0	0	0	0	0	0	0
Air096	0	0	0	0	0	0	0	0	0	0	0	0	0	0	15	0	0	0	0	0	0	0	0	0	0	0	0	0	0	0	882	68	72	31	0	0	0	0	0	0	0	12	0	0	0	0	0	0	0
SAL041 (Field negative)	0	0	0	0	0	0	0	0	0	0	0	0	0	0	57	0	0	0	0	0	0	0	0	0	0	0	0	0	0	0	0	1	26	0	0	0	0	0	0	0	0	0	0	0	0	0	0	0	0
SAL042	0	0	0	0	13	0	0	0	0	0	0	0	0	21	35	0	0	52	0	0	0	0	7	4	0	0	0	0	0	164	5335	389	1644	6	0	0	0	0	0	0	0	6	0	0	0	0	0	1	0
SAL048 (Field negative)	0	0	0	0	0	0	0	0	0	0	0	0	0	0	0	0	0	0	0	0	0	0	0	0	0	0	0	0	0	0	0	0	0	0	0	0	0	0	0	0	0	0	0	0	0	0	0	0	0
SAL049	1	0	0	0	29	0	0	0	3	0	3	0	9	56	9	0	0	35	0	0	0	0	0	0	0	0	0	0	2	276	11902	891	3904	6	0	0	0	0	3	0	0	0	0	0	0	0	0	0	0
SAL092 (Field negative)	0	0	0	0	0	0	0	0	0	0	0	0	0	0	26	0	0	0	0	0	0	0	0	0	0	0	0	0	0	0	0	0	0	0	0	0	0	0	0	0	0	0	0	0	0	0	0	0	0
SAL093	0	0	0	0	7	0	0	0	0	0	0	6	0	51	3	0	0	73	0	0	0	0	0	0	0	0	2	0	0	221	22794	2548	6748	0	19	0	0	18	0	0	43	10	0	0	0	0	0	0	0
SAL100 (Field negative)	0	0	0	0	0	0	0	0	0	0	0	0	0	0	6	0	0	0	0	0	0	0	0	0	0	0	0	0	0	0	55	1	38	0	0	0	0	0	0	0	0	0	0	0	0	0	0	0	0
SAL101	0	0	0	0	25	0	0	0	12	7	0	0	0	145	3	0	0	183	0	0	32	0	0	0	0	21	0	0	14	258	15587	517	18216	11	36	0	0	0	1	0	0	0	1	0	0	12	0	0	0
SAL105	0	0	0	0	10	0	0	0	1	0	0	2	0	6	0	0	0	80	0	0	0	0	0	9	0	0	0	0	0	178	16163	1344	2473	0	0	0	0	23	0	0	7	6	0	0	0	0	0	2	0
SAL112 (Field negative)	0	0	0	0	0	0	0	0	0	0	0	0	0	0	34	0	0	0	0	0	0	0	0	0	0	0	0	0	0	0	0	0	0	0	0	0	0	0	0	0	0	0	0	0	0	0	0	0	0
SAL113	0	2	0	3	0	0	0	0	0	3	0	0	0	31	3	0	0	14	0	0	0	0	0	0	0	0	0	60	3	257	6520	486	4095	9	18	0	0	0	3	0	0	3	0	16	0	0	0	0	0
SAL116 (Field negative)	0	0	0	0	0	0	0	0	0	0	0	0	0	0	7	0	0	0	0	0	0	0	0	0	0	0	0	0	0	0	0	0	0	0	0	0	0	0	0	0	0	0	0	0	0	0	0	0	0
SAL117	0	0	0	0	0	0	0	0	0	28	0	9	0	14	0	0	0	45	0	0	0	0	0	0	0	0	0	0	9	56	6016	221	767	2	0	0	0	8	0	0	9	0	0	0	0	0	0	0	0
SAL124 (Field negative)	0	0	0	0	0	0	0	0	0	0	0	0	0	0	36	0	0	0	0	0	0	0	0	0	0	0	0	0	0	0	0	0	0	0	0	0	0	0	0	0	0	0	0	0	0	0	0	0	0
SAL125	0	0	0	0	25	0	0	0	4	6	0	0	0	59	0	0	0	135	0	0	0	0	0	0	0	0	0	35	3	203	18415	972	4549	2	0	0	0	0	0	0	0	0	2	0	0	0	0	0	0
SAL128 (Field negative)	0	0	0	0	0	0	0	0	0	0	0	0	0	0	72	0	0	0	0	0	0	0	0	0	0	0	0	0	0	0	0	0	0	0	0	0	0	0	0	0	0	0	0	0	0	0	0	0	0
SAL129	0	0	0	0	4	0	0	0	0	3	0	2	0	6	5	0	0	15	0	0	0	0	0	0	0	36	0	0	0	36	4706	197	277	0	0	0	0	2	0	0	0	0	0	0	0	0	0	0	0
SAL136 (Field negative)	0	0	0	0	0	0	0	0	0	0	0	0	0	0	222	0	0	0	0	0	0	0	0	0	0	0	0	0	0	0	113	0	0	0	0	0	0	0	0	0	0	0	0	0	0	0	0	0	0
SAL137	0	0	0	0	21	0	0	0	3	0	0	0	0	750	0	0	0	20	0	131	0	0	0	0	0	0	4	64	3	114	5938	233	253	0	0	0	0	0	0	0	0	0	12	0	0	0	0	0	0
SAL140 (Field negative)	0	0	0	4	0	0	0	0	0	0	0	0	0	0	85	0	0	0	0	0	0	0	0	0	0	0	0	0	0	0	0	0	0	0	0	0	0	0	0	0	0	0	0	0	0	0	0	0	0
SAL141	0	0	0	2	2	0	0	0	0	0	0	2	0	22	0	0	0	36	0	0	0	0	0	0	0	0	0	0	0	111	11142	155	774	0	0	0	0	0	0	0	2	0	0	0	0	0	0	0	0
SAL148 (Field negative)	0	0	0	0	0	0	0	0	0	0	0	0	0	0	14	0	0	0	0	0	0	0	0	0	0	0	0	0	0	0	0	0	0	0	0	0	0	0	0	0	0	0	0	0	0	0	0	0	0
SAL149	0	0	0	0	8	0	0	0	3	6	0	0	0	20	17	0	0	52	0	0	0	0	0	0	0	8	0	48	0	176	7785	305	348	0	0	0	0	0	0	0	0	11	0	0	0	0	0	0	0
SAL152 (Field negative)	0	0	0	0	0	0	0	0	0	0	0	0	0	0	11	0	0	0	0	0	0	0	0	0	0	0	0	0	0	0	0	0	0	0	0	0	0	0	0	0	0	0	0	0	0	0	0	0	0
SAL153	0	0	0	0	21	0	0	0	3	46	0	4	0	34	0	0	0	30	0	0	0	0	0	0	0	0	2	0	6	580	23058	254	848	0	0	0	0	2	0	0	4	0	0	0	0	0	0	0	0
[truncated: 2 more columns]
