# Supplementary material for: Vertebrate biodiversity via eDNA at the air-water interface
Source: iScience. 2026 Apr 9;29(5):115682. doi: 10.1016/j.isci.2026.115682 (PMC13141742; doi:10.1016/j.isci.2026.115682)
Supplement: Data S3. Complete Kraken2 classification output for PCR negatives [file mmc4.xlsx]

## Sheet: supplementary_material_3_ntc_kr
Sample_ID	Percent	Clade_Reads	Taxon_Reads	Rank	TaxID	Taxon_Name
NTC_p1_a_all	20.79	358	1	D1	48479	environmental samples
NTC_p1_a_all	0.29	5	5	S	1871086	Brevundimonas sp.
NTC_p1_a_all	0.99	17	0	C1	47925	environmental samples
NTC_p1_a_all	0.17	3	0	G	186650	Microvirga
NTC_p1_a_all	0.06	1	0	G1	2613769	unclassified Rhizobium
NTC_p1_a_all	0.06	1	1	S	1357169	Rhizobium sp. LR24
NTC_p1_a_all	0.06	1	0	F	2831100	Boseaceae
NTC_p1_a_all	0.06	1	0	G	85413	Bosea
NTC_p1_a_all	0.06	1	1	S	2804533	Belnapia arida
NTC_p1_a_all	0.06	1	0	F	2829815	Azospirillaceae
NTC_p1_a_all	0.06	1	1	S	169976	uncultured Sphingomonadaceae bacterium
NTC_p1_a_all	0.06	1	0	F	69657	Hyphomonadaceae
NTC_p1_a_all	0.06	1	0	F1	97912	environmental samples
NTC_p1_a_all	0.06	1	1	S	395358	uncultured Hyphomonadaceae bacterium
NTC_p1_a_all	2.38	41	1	O	80840	Burkholderiales
NTC_p1_a_all	0.35	6	0	G1	87882	Burkholderia cepacia complex
NTC_p1_a_all	0.12	2	2	S	482957	Burkholderia lata
NTC_p1_a_all	0.29	5	5	S	188058	uncultured Burkholderia sp.
NTC_p1_a_all	0.06	1	1	S	28095	Burkholderia gladioli
NTC_p1_a_all	0.23	4	0	G	1822464	Paraburkholderia
NTC_p1_a_all	0.06	1	1	S	1888893	Parvibium lacunae
NTC_p1_a_all	0.06	1	0	F1	128082	environmental samples
NTC_p1_a_all	0.46	8	8	S	86027	uncultured beta proteobacterium
NTC_p1_a_all	0.12	2	0	F	2008795	Azonexaceae
NTC_p1_a_all	0.06	1	1	S	1905334	Thauera sp.
NTC_p1_a_all	0.12	2	0	O	91347	Enterobacterales
NTC_p1_a_all	0.06	1	0	F	1903414	Morganellaceae
NTC_p1_a_all	0.06	1	0	G1	2628852	unclassified Photobacterium
NTC_p1_a_all	0.06	1	1	S	290383	Photobacterium sp. HZ09
NTC_p1_a_all	0.06	1	1	S	179113	uncultured Alteromonas sp.
NTC_p1_a_all	0.35	6	0	P1	47936	environmental samples
NTC_p1_a_all	0.06	1	1	S	492670	Bacillus velezensis
NTC_p1_a_all	0.06	1	1	S	1883427	Actinomycetes bacterium
NTC_p1_a_all	0.06	1	0	O	85006	Micrococcales
NTC_p1_a_all	0.06	1	1	S1	290340	Paenarthrobacter aurescens TC1
NTC_p1_a_all	0.06	1	0	P	2818505	Myxococcota
NTC_p1_a_all	0.23	4	0	P1	89593	Craniata
NTC_p1_a_all	0.23	4	0	P2	7742	Vertebrata
NTC_p1_a_all	0.23	4	1	P3	7776	Gnathostomata
NTC_p1_a_all	0.17	3	0	P4	117570	Teleostomi
NTC_p1_a_all	0.17	3	1	P5	117571	Euteleostomi
NTC_p1_a_all	0.12	2	0	P6	7898	Actinopterygii
NTC_p1_a_all	0.12	2	0	C	186623	Actinopteri
NTC_p1_a_all	0.12	2	0	C1	41665	Neopterygii
NTC_p1_a_all	0.12	2	0	C2	32443	Teleostei
NTC_p1_a_all	0.12	2	0	C3	1489341	Osteoglossocephalai
NTC_p1_a_all	0.12	2	0	C4	186625	Clupeocephala
NTC_p1_a_all	0.12	2	0	C5	1489388	Euteleosteomorpha
NTC_p1_a_all	0.06	1	0	C6	41705	Protacanthopterygii
NTC_p1_a_all	0.06	1	0	O	8007	Esociformes
NTC_p1_a_all	0.06	1	0	F	8008	Esocidae
NTC_p1_a_all	0.06	1	0	G	8009	Esox
NTC_p1_a_all	0.06	1	1	S	8010	Esox lucius
NTC_p1_a_all	0.06	1	0	C6	123365	Neoteleostei
NTC_p1_a_all	0.06	1	0	C7	123366	Eurypterygia
NTC_p1_a_all	0.06	1	0	C8	123367	Ctenosquamata
NTC_p1_a_all	0.06	1	0	C9	123368	Acanthomorphata
NTC_p1_a_all	0.06	1	0	C10	123369	Euacanthomorphacea
NTC_p1_a_all	0.06	1	0	C11	1489872	Percomorphaceae
NTC_p1_a_all	0.06	1	0	C12	1489922	Eupercaria
NTC_p1_a_all	0.06	1	0	O	31022	Tetraodontiformes
NTC_p1_a_all	0.06	1	0	O1	31023	Balistoidea
NTC_p1_a_all	0.06	1	0	F	31024	Balistidae
NTC_p1_a_all	0.06	1	0	G	181477	Sufflamen
NTC_p1_a_all	0.06	1	1	S	480299	Sufflamen albicaudatum
NTC_p1_a_all	10.16	175	0	R1	2787823	unclassified entries
NTC_p1_a_all	0.17	3	3	S	198431	uncultured prokaryote
NTC_p1_b_all	0.99	4	0	P1	89593	Craniata
NTC_p1_b_all	0.99	4	0	P2	7742	Vertebrata
NTC_p1_b_all	0.99	4	0	P3	7776	Gnathostomata
NTC_p1_b_all	0.99	4	0	P4	117570	Teleostomi
NTC_p1_b_all	0.99	4	2	P5	117571	Euteleostomi
NTC_p1_b_all	0.25	1	0	P6	7898	Actinopterygii
NTC_p1_b_all	0.25	1	0	C	186623	Actinopteri
NTC_p1_b_all	0.25	1	0	C1	41665	Neopterygii
NTC_p1_b_all	0.25	1	0	C2	32443	Teleostei
NTC_p1_b_all	0.25	1	0	C3	1489341	Osteoglossocephalai
NTC_p1_b_all	0.25	1	0	C4	186625	Clupeocephala
NTC_p1_b_all	0.25	1	0	C5	1489388	Euteleosteomorpha
NTC_p1_b_all	0.25	1	0	C6	123365	Neoteleostei
NTC_p1_b_all	0.25	1	0	C7	123366	Eurypterygia
NTC_p1_b_all	0.25	1	0	C8	123367	Ctenosquamata
NTC_p1_b_all	0.25	1	0	C9	123368	Acanthomorphata
NTC_p1_b_all	0.25	1	0	C10	123369	Euacanthomorphacea
NTC_p1_b_all	0.25	1	0	C11	1489872	Percomorphaceae
NTC_p1_b_all	0.25	1	0	C12	1489922	Eupercaria
NTC_p1_b_all	0.25	1	0	O	3051910	Acropomatiformes
NTC_p1_b_all	0.25	1	0	F	30859	Pempheridae
NTC_p1_b_all	0.25	1	0	G	463599	Pempheris
NTC_p1_b_all	0.25	1	1	S	463600	Pempheris schwenkii
NTC_p1_b_all	0.25	1	0	P6	8287	Sarcopterygii
NTC_p1_b_all	0.25	1	0	P7	1338369	Dipnotetrapodomorpha
NTC_p1_b_all	0.25	1	0	P8	32523	Tetrapoda
NTC_p1_b_all	0.25	1	0	P9	32524	Amniota
NTC_p1_b_all	0.25	1	0	C	40674	Mammalia
NTC_p1_b_all	0.25	1	0	C1	32525	Theria
NTC_p1_b_all	0.25	1	0	C2	9347	Eutheria
NTC_p1_b_all	0.25	1	0	C3	1437010	Boreoeutheria
NTC_p1_b_all	0.25	1	0	C4	314145	Laurasiatheria
NTC_p1_b_all	0.25	1	0	O	33554	Carnivora
NTC_p1_b_all	0.25	1	0	O1	379584	Caniformia
NTC_p1_b_all	0.25	1	0	F	9608	Canidae
NTC_p1_b_all	0.25	1	0	G	9611	Canis
NTC_p1_b_all	0.25	1	1	S	9612	Canis lupus
NTC_p1_b_all	0.25	1	0	K5	88770	Panarthropoda
NTC_p1_b_all	0.25	1	0	P1	197563	Mandibulata
NTC_p1_b_all	0.25	1	0	P2	197562	Pancrustacea
NTC_p1_c_all	1.51	28	0	P1	89593	Craniata
NTC_p1_c_all	1.51	28	0	P2	7742	Vertebrata
NTC_p1_c_all	1.51	28	0	P3	7776	Gnathostomata
NTC_p1_c_all	1.51	28	0	P4	117570	Teleostomi
NTC_p1_c_all	1.51	28	0	P5	117571	Euteleostomi
NTC_p1_c_all	1.4	26	0	P6	8287	Sarcopterygii
NTC_p1_c_all	1.4	26	0	P7	1338369	Dipnotetrapodomorpha
NTC_p1_c_all	1.4	26	1	P8	32523	Tetrapoda
NTC_p1_c_all	1.35	25	0	P9	32524	Amniota
NTC_p1_c_all	1.35	25	0	C	40674	Mammalia
NTC_p1_c_all	1.35	25	0	C1	32525	Theria
NTC_p1_c_all	1.35	25	0	C2	9347	Eutheria
NTC_p1_c_all	1.35	25	0	C3	1437010	Boreoeutheria
NTC_p1_c_all	1.35	25	0	C4	314145	Laurasiatheria
NTC_p1_c_all	1.35	25	1	O	33554	Carnivora
NTC_p1_c_all	1.3	24	0	O1	379583	Feliformia
NTC_p1_c_all	1.3	24	0	F	9681	Felidae
NTC_p1_c_all	1.3	24	0	F1	338153	Pantherinae
NTC_p1_c_all	1.3	24	0	G	61451	Neofelis
NTC_p1_c_all	1.3	24	24	S	427616	Neofelis diardi
NTC_p1_c_all	0.11	2	0	P6	7898	Actinopterygii
NTC_p1_c_all	0.11	2	0	C	186623	Actinopteri
NTC_p1_c_all	0.11	2	0	C1	41665	Neopterygii
NTC_p1_c_all	0.11	2	0	C2	32443	Teleostei
NTC_p1_c_all	0.11	2	0	C3	1489341	Osteoglossocephalai
NTC_p1_c_all	0.11	2	0	C4	186625	Clupeocephala
NTC_p1_c_all	0.11	2	0	C5	1489388	Euteleosteomorpha
NTC_p1_c_all	0.11	2	0	C6	123365	Neoteleostei
NTC_p1_c_all	0.11	2	0	C7	123366	Eurypterygia
NTC_p1_c_all	0.11	2	0	C8	123367	Ctenosquamata
NTC_p1_c_all	0.11	2	0	C9	123368	Acanthomorphata
NTC_p1_c_all	0.11	2	0	C10	123369	Euacanthomorphacea
NTC_p1_c_all	0.11	2	0	C11	1489869	Berycimorphaceae
NTC_p1_c_all	0.11	2	0	O	8277	Beryciformes
NTC_p1_c_all	0.11	2	0	F	88661	Berycidae
NTC_p1_c_all	0.11	2	0	G	88664	Centroberyx
NTC_p1_c_all	0.11	2	2	S	1053715	Centroberyx druzhinini
NTC_p1_c_all	0.05	1	0	K4	2697495	Spiralia
NTC_p1_c_all	0.05	1	0	C1	69555	Caenogastropoda
NTC_p1_c_all	0.05	1	0	O1	39475	Muricoidea
NTC_p1_c_all	0.05	1	0	F	39476	Muricidae
NTC_p1_c_all	0.05	1	1	S	1079935	Mancinella alouina
NTC_p1_c_all	0.76	14	0	D1	48479	environmental samples
NTC_p1_c_all	0.05	1	0	O	80840	Burkholderiales
NTC_p2_a_all	5.8	168	0	P1	89593	Craniata
NTC_p2_a_all	5.8	168	0	P2	7742	Vertebrata
NTC_p2_a_all	5.8	168	0	P3	7776	Gnathostomata
NTC_p2_a_all	5.8	168	0	P4	117570	Teleostomi
NTC_p2_a_all	5.8	168	2	P5	117571	Euteleostomi
NTC_p2_a_all	5.73	166	0	P6	8287	Sarcopterygii
NTC_p2_a_all	5.73	166	0	P7	1338369	Dipnotetrapodomorpha
NTC_p2_a_all	5.73	166	9	P8	32523	Tetrapoda
NTC_p2_a_all	4.94	143	0	C	8292	Amphibia
NTC_p2_a_all	4.94	143	0	C1	41666	Batrachia
NTC_p2_a_all	4.94	143	0	O	8342	Anura
NTC_p2_a_all	4.94	143	0	O1	8416	Neobatrachia
NTC_p2_a_all	4.94	143	0	O2	8417	Hyloidea
NTC_p2_a_all	4.94	143	0	F	8372	Leptodactylidae
NTC_p2_a_all	4.94	143	0	F1	613091	Leiuperinae
NTC_p2_a_all	4.94	143	0	G	365332	Engystomops
NTC_p2_a_all	4.94	143	143	S	76066	Engystomops pustulosus
NTC_p2_a_all	0.48	14	0	P9	32524	Amniota
NTC_p2_a_all	0.45	13	0	C	40674	Mammalia
NTC_p2_a_all	0.45	13	0	C1	32525	Theria
NTC_p2_a_all	0.45	13	0	C2	9347	Eutheria
NTC_p2_a_all	0.45	13	0	C3	1437010	Boreoeutheria
NTC_p2_a_all	0.45	13	0	C4	314145	Laurasiatheria
NTC_p2_a_all	0.45	13	0	O	33554	Carnivora
NTC_p2_a_all	0.45	13	0	O1	379583	Feliformia
NTC_p2_a_all	0.45	13	0	F	9681	Felidae
NTC_p2_a_all	0.45	13	0	F1	338153	Pantherinae
NTC_p2_a_all	0.45	13	0	G	61451	Neofelis
NTC_p2_a_all	0.45	13	13	S	427616	Neofelis diardi
NTC_p2_a_all	0.03	1	0	P10	8457	Sauropsida
NTC_p2_a_all	0.03	1	0	P11	32561	Sauria
NTC_p2_a_all	0.03	1	0	P12	1329799	Archelosauria
NTC_p2_a_all	0.03	1	0	P13	8492	Archosauria
NTC_p2_a_all	0.03	1	0	P14	436486	Dinosauria
NTC_p2_a_all	0.03	1	0	P15	436489	Saurischia
NTC_p2_a_all	0.03	1	0	P16	436491	Theropoda
NTC_p2_a_all	0.03	1	0	P17	436492	Coelurosauria
NTC_p2_a_all	0.03	1	0	C	8782	Aves
NTC_p2_a_all	0.03	1	0	C1	8825	Neognathae
NTC_p2_a_all	0.03	1	0	C2	1549675	Galloanserae
NTC_p2_a_all	0.03	1	0	O	8976	Galliformes
NTC_p2_a_all	0.03	1	0	F	9005	Phasianidae
NTC_p2_a_all	0.03	1	0	F1	466544	Perdicinae
NTC_p2_a_all	0.03	1	0	G	388970	Ptilopachus
NTC_p2_a_all	0.03	1	1	S	388972	Ptilopachus petrosus
NTC_p2_a_all	0.03	1	0	K4	2697495	Spiralia
NTC_p2_a_all	0.03	1	0	K1	451864	Dikarya
NTC_p2_a_all	0.03	1	0	O1	2982305	Agaricineae
NTC_p2_a_all	0.03	1	0	G1	2593643	unclassified Nonomuraea
NTC_p2_a_all	0.03	1	0	F	1963268	Haloarculaceae
NTC_p2_b_all	1.52	84	0	P1	89593	Craniata
NTC_p2_b_all	1.52	84	0	P2	7742	Vertebrata
NTC_p2_b_all	1.52	84	13	P3	7776	Gnathostomata
NTC_p2_b_all	1.23	68	0	P4	117570	Teleostomi
NTC_p2_b_all	1.23	68	25	P5	117571	Euteleostomi
NTC_p2_b_all	0.65	36	0	P6	7898	Actinopterygii
NTC_p2_b_all	0.65	36	0	C	186623	Actinopteri
NTC_p2_b_all	0.65	36	0	C1	41665	Neopterygii
NTC_p2_b_all	0.65	36	1	C2	32443	Teleostei
NTC_p2_b_all	0.64	35	0	C3	1489341	Osteoglossocephalai
NTC_p2_b_all	0.64	35	1	C4	186625	Clupeocephala
NTC_p2_b_all	0.56	31	0	C5	186634	Otomorpha
NTC_p2_b_all	0.56	31	0	C6	32519	Ostariophysi
NTC_p2_b_all	0.56	31	0	C7	186626	Otophysi
NTC_p2_b_all	0.56	31	0	C8	186627	Cypriniphysae
NTC_p2_b_all	0.56	31	1	O	7952	Cypriniformes
NTC_p2_b_all	0.54	30	0	O1	30727	Cyprinoidei
NTC_p2_b_all	0.53	29	0	F	7953	Cyprinidae
NTC_p2_b_all	0.53	29	0	F1	2743695	Labeoninae
NTC_p2_b_all	0.53	29	0	F2	2743697	Labeonini
NTC_p2_b_all	0.53	29	0	G	59897	Cirrhinus
NTC_p2_b_all	0.53	29	0	G1	2645500	unclassified Cirrhinus
NTC_p2_b_all	0.53	29	29	S	205125	Cirrhinus sp. YYS-2002
NTC_p2_b_all	0.02	1	0	F	2509195	Acheilognathidae
NTC_p2_b_all	0.02	1	0	G	75333	Acheilognathus
NTC_p2_b_all	0.02	1	1	S	80791	Acheilognathus macropterus
NTC_p2_b_all	0.05	3	0	C5	1489388	Euteleosteomorpha
NTC_p2_b_all	0.05	3	0	C6	123365	Neoteleostei
NTC_p2_b_all	0.05	3	0	C7	123366	Eurypterygia
NTC_p2_b_all	0.05	3	0	C8	123367	Ctenosquamata
NTC_p2_b_all	0.05	3	0	C9	123368	Acanthomorphata
NTC_p2_b_all	0.05	3	0	C10	123369	Euacanthomorphacea
NTC_p2_b_all	0.05	3	0	C11	1489872	Percomorphaceae
NTC_p2_b_all	0.05	3	0	C12	1489904	Carangaria
NTC_p2_b_all	0.05	3	0	O	8252	Pleuronectiformes
NTC_p2_b_all	0.05	3	0	O1	30942	Pleuronectoidei
NTC_p2_b_all	0.05	3	0	F	30948	Soleidae
NTC_p2_b_all	0.05	3	0	G	28828	Solea
NTC_p2_b_all	0.05	3	3	S	28829	Solea senegalensis
NTC_p2_b_all	0.13	7	0	P6	8287	Sarcopterygii
NTC_p2_b_all	0.13	7	0	P7	1338369	Dipnotetrapodomorpha
NTC_p2_b_all	0.13	7	0	P8	32523	Tetrapoda
NTC_p2_b_all	0.09	5	0	P9	32524	Amniota
NTC_p2_b_all	0.05	3	0	P10	8457	Sauropsida
NTC_p2_b_all	0.05	3	0	P11	32561	Sauria
NTC_p2_b_all	0.05	3	0	P12	1329799	Archelosauria
NTC_p2_b_all	0.05	3	0	P13	8492	Archosauria
NTC_p2_b_all	0.05	3	0	P14	436486	Dinosauria
NTC_p2_b_all	0.05	3	0	P15	436489	Saurischia
NTC_p2_b_all	0.05	3	0	P16	436491	Theropoda
NTC_p2_b_all	0.05	3	0	P17	436492	Coelurosauria
NTC_p2_b_all	0.05	3	0	C	8782	Aves
NTC_p2_b_all	0.04	2	0	C1	8783	Palaeognathae
NTC_p2_b_all	0.04	2	0	O	8819	Apterygiformes
NTC_p2_b_all	0.04	2	0	F	8820	Apterygidae
NTC_p2_b_all	0.04	2	0	G	8821	Apteryx
NTC_p2_b_all	0.04	2	0	S	2696672	Apteryx mantelli
NTC_p2_b_all	0.04	2	2	S1	202946	Apteryx mantelli mantelli
NTC_p2_b_all	0.02	1	0	C1	8825	Neognathae
NTC_p2_b_all	0.02	1	0	C2	3078114	Neoaves
NTC_p2_b_all	0.02	1	0	C3	3073808	Telluraves
NTC_p2_b_all	0.02	1	0	C4	3073809	Australaves
NTC_p2_b_all	0.02	1	0	O	9126	Passeriformes
NTC_p2_b_all	0.02	1	0	O1	192204	Corvoidea
NTC_p2_b_all	0.02	1	0	F	28725	Corvidae
NTC_p2_b_all	0.02	1	0	G	30420	Corvus
NTC_p2_b_all	0.02	1	1	S	134902	Corvus hawaiiensis
NTC_p2_b_all	0.04	2	0	C	40674	Mammalia
NTC_p2_b_all	0.04	2	0	C1	32525	Theria
NTC_p2_b_all	0.04	2	0	C2	9347	Eutheria
NTC_p2_b_all	0.04	2	0	C3	1437010	Boreoeutheria
NTC_p2_b_all	0.02	1	0	C4	314145	Laurasiatheria
NTC_p2_b_all	0.02	1	0	O	91561	Artiodactyla
NTC_p2_b_all	0.02	1	0	O1	9845	Ruminantia
NTC_p2_b_all	0.02	1	0	O2	35500	Pecora
NTC_p2_b_all	0.02	1	0	F	9895	Bovidae
NTC_p2_b_all	0.02	1	0	F1	9963	Caprinae
NTC_p2_b_all	0.02	1	0	G	9935	Ovis
NTC_p2_b_all	0.02	1	1	S	9940	Ovis aries
NTC_p2_b_all	0.02	1	0	C4	314146	Euarchontoglires
NTC_p2_b_all	0.02	1	0	O	9443	Primates
NTC_p2_b_all	0.02	1	0	O1	376913	Haplorrhini
NTC_p2_b_all	0.02	1	0	O2	314293	Simiiformes
NTC_p2_b_all	0.02	1	0	O3	9526	Catarrhini
NTC_p2_b_all	0.02	1	0	O4	314295	Hominoidea
NTC_p2_b_all	0.02	1	0	F	9604	Hominidae
NTC_p2_b_all	0.02	1	0	F1	207598	Homininae
NTC_p2_b_all	0.02	1	0	G	9605	Homo
NTC_p2_b_all	0.02	1	1	S	9606	Homo sapiens
NTC_p2_b_all	0.04	2	0	C	8292	Amphibia
NTC_p2_b_all	0.04	2	0	C1	41666	Batrachia
NTC_p2_b_all	0.04	2	0	O	8342	Anura
NTC_p2_b_all	0.04	2	0	O1	8416	Neobatrachia
NTC_p2_b_all	0.04	2	0	O2	8417	Hyloidea
NTC_p2_b_all	0.04	2	0	F	8418	Hylidae
NTC_p2_b_all	0.04	2	0	F1	192734	Hylinae
NTC_p2_b_all	0.04	2	0	F2	374051	Dendropsophini
NTC_p2_b_all	0.04	2	0	G	192736	Scinax
NTC_p2_b_all	0.04	2	0	G1	2622335	unclassified Scinax
NTC_p2_b_all	0.04	2	2	S	3045492	Scinax sp. KAV29
NTC_p2_b_all	0.05	3	0	C	7777	Chondrichthyes
NTC_p2_b_all	0.05	3	0	C1	7778	Elasmobranchii
NTC_p2_b_all	0.05	3	0	C2	119203	Selachii
NTC_p2_b_all	0.05	3	3	C3	118040	Squalomorphii
NTC_p2_b_all	0.04	2	0	K5	88770	Panarthropoda
NTC_p2_b_all	0.04	2	0	P1	197563	Mandibulata
NTC_p2_b_all	0.04	2	0	P2	197562	Pancrustacea
NTC_p2_b_all	0.02	1	0	O	84318	Podocopida
NTC_p2_b_all	0.02	1	1	S	69392	Stenotrophomonas sp.
NTC_p2_c_all	3.03	205	0	P1	89593	Craniata
NTC_p2_c_all	3.03	205	0	P2	7742	Vertebrata
NTC_p2_c_all	3.03	205	0	P3	7776	Gnathostomata
NTC_p2_c_all	3.03	205	0	P4	117570	Teleostomi
NTC_p2_c_all	3.03	205	40	P5	117571	Euteleostomi
NTC_p2_c_all	2.43	164	0	P6	8287	Sarcopterygii
NTC_p2_c_all	2.43	164	0	P7	1338369	Dipnotetrapodomorpha
NTC_p2_c_all	2.43	164	0	P8	32523	Tetrapoda
NTC_p2_c_all	2.4	162	0	P9	32524	Amniota
NTC_p2_c_all	1.95	132	0	C	40674	Mammalia
NTC_p2_c_all	1.95	132	0	C1	32525	Theria
NTC_p2_c_all	1.95	132	5	C2	9347	Eutheria
NTC_p2_c_all	1.85	125	0	C3	1437010	Boreoeutheria
NTC_p2_c_all	1.72	116	0	C4	314146	Euarchontoglires
NTC_p2_c_all	1.69	114	0	O	9443	Primates
NTC_p2_c_all	1.69	114	0	O1	376913	Haplorrhini
NTC_p2_c_all	1.69	114	0	O2	314293	Simiiformes
NTC_p2_c_all	1.69	114	0	O3	9526	Catarrhini
NTC_p2_c_all	1.69	114	0	O4	314295	Hominoidea
NTC_p2_c_all	1.69	114	0	F	9604	Hominidae
NTC_p2_c_all	1.69	114	1	F1	207598	Homininae
NTC_p2_c_all	1.64	111	0	G	9605	Homo
NTC_p2_c_all	1.64	111	111	S	9606	Homo sapiens
NTC_p2_c_all	0.03	2	0	G	9596	Pan
NTC_p2_c_all	0.03	2	0	S	9598	Pan troglodytes
NTC_p2_c_all	0.03	2	2	S1	37011	Pan troglodytes troglodytes
NTC_p2_c_all	0.03	2	0	C5	314147	Glires
NTC_p2_c_all	0.03	2	0	O	9989	Rodentia
NTC_p2_c_all	0.03	2	0	O1	33553	Sciuromorpha
NTC_p2_c_all	0.03	2	0	F	30650	Gliridae
NTC_p2_c_all	0.03	2	0	F1	55143	Leithiinae
NTC_p2_c_all	0.03	2	0	G	53276	Eliomys
NTC_p2_c_all	0.03	2	2	S	53277	Eliomys quercinus
NTC_p2_c_all	0.13	9	0	C4	314145	Laurasiatheria
NTC_p2_c_all	0.1	7	0	O	91561	Artiodactyla
NTC_p2_c_all	0.1	7	0	O1	9845	Ruminantia
NTC_p2_c_all	0.1	7	0	O2	35500	Pecora
NTC_p2_c_all	0.1	7	0	F	9895	Bovidae
NTC_p2_c_all	0.1	7	0	F1	27592	Bovinae
NTC_p2_c_all	0.1	7	0	G	9903	Bos
NTC_p2_c_all	0.1	7	7	S	9913	Bos taurus
NTC_p2_c_all	0.01	1	0	O	9397	Chiroptera
NTC_p2_c_all	0.01	1	0	O1	30559	Yinpterochiroptera
NTC_p2_c_all	0.01	1	0	O2	3136022	Rhinolophoidea
NTC_p2_c_all	0.01	1	0	F	58055	Rhinolophidae
NTC_p2_c_all	0.01	1	0	F1	186995	Rhinolophinae
NTC_p2_c_all	0.01	1	0	G	49442	Rhinolophus
NTC_p2_c_all	0.01	1	1	S	89399	Rhinolophus sinicus
NTC_p2_c_all	0.01	1	0	O	33554	Carnivora
NTC_p2_c_all	0.01	1	0	O1	379584	Caniformia
NTC_p2_c_all	0.01	1	0	O2	3072906	Musteloidea
NTC_p2_c_all	0.01	1	0	F	9655	Mustelidae
NTC_p2_c_all	0.01	1	0	F1	169417	Lutrinae
NTC_p2_c_all	0.01	1	0	G	9656	Lutra
NTC_p2_c_all	0.01	1	1	S	9657	Lutra lutra
NTC_p2_c_all	0.01	1	0	C3	311790	Afrotheria
NTC_p2_c_all	0.01	1	0	O	28734	Macroscelidea
NTC_p2_c_all	0.01	1	0	F	28735	Macroscelididae
NTC_p2_c_all	0.01	1	0	G	151030	Rhynchocyon
NTC_p2_c_all	0.01	1	1	S	320637	Rhynchocyon petersi
NTC_p2_c_all	0.01	1	0	O	1563124	Litopterna
NTC_p2_c_all	0.01	1	0	F	1563125	Macraucheniidae
NTC_p2_c_all	0.01	1	0	G	1563126	Macrauchenia
NTC_p2_c_all	0.01	1	0	G1	2618932	unclassified Macrauchenia
NTC_p2_c_all	0.01	1	1	S	1970152	Macrauchenia sp. MW-2017
NTC_p2_c_all	0.44	30	0	P10	8457	Sauropsida
NTC_p2_c_all	0.44	30	0	P11	32561	Sauria
NTC_p2_c_all	0.44	30	0	P12	1329799	Archelosauria
NTC_p2_c_all	0.44	30	0	P13	8492	Archosauria
NTC_p2_c_all	0.44	30	0	P14	436486	Dinosauria
NTC_p2_c_all	0.44	30	0	P15	436489	Saurischia
NTC_p2_c_all	0.44	30	0	P16	436491	Theropoda
NTC_p2_c_all	0.44	30	0	P17	436492	Coelurosauria
NTC_p2_c_all	0.44	30	0	C	8782	Aves
NTC_p2_c_all	0.44	30	0	C1	8825	Neognathae
NTC_p2_c_all	0.44	30	0	C2	1549675	Galloanserae
NTC_p2_c_all	0.44	30	0	O	8976	Galliformes
NTC_p2_c_all	0.44	30	0	F	9005	Phasianidae
NTC_p2_c_all	0.44	30	30	F1	9072	Phasianinae
NTC_p2_c_all	0.03	2	0	C	8292	Amphibia
NTC_p2_c_all	0.03	2	0	C1	41666	Batrachia
NTC_p2_c_all	0.03	2	0	O	8342	Anura
NTC_p2_c_all	0.03	2	0	O1	8416	Neobatrachia
NTC_p2_c_all	0.03	2	0	O2	8417	Hyloidea
NTC_p2_c_all	0.03	2	0	F	8372	Leptodactylidae
NTC_p2_c_all	0.03	2	0	F1	613091	Leiuperinae
NTC_p2_c_all	0.03	2	0	G	318410	Pseudopaludicola
NTC_p2_c_all	0.03	2	2	S	318411	Pseudopaludicola falcipes
NTC_p2_c_all	0.01	1	0	P6	7898	Actinopterygii
NTC_p2_c_all	0.01	1	0	C	186623	Actinopteri
NTC_p2_c_all	0.01	1	0	C1	41665	Neopterygii
NTC_p2_c_all	0.01	1	0	C2	32443	Teleostei
NTC_p2_c_all	0.01	1	0	C3	1489341	Osteoglossocephalai
NTC_p2_c_all	0.01	1	0	C4	186625	Clupeocephala
NTC_p2_c_all	0.01	1	0	C5	1489388	Euteleosteomorpha
NTC_p2_c_all	0.01	1	0	C6	123365	Neoteleostei
NTC_p2_c_all	0.01	1	0	C7	123366	Eurypterygia
NTC_p2_c_all	0.01	1	0	C8	123367	Ctenosquamata
NTC_p2_c_all	0.01	1	0	C9	123368	Acanthomorphata
NTC_p2_c_all	0.01	1	0	C10	123369	Euacanthomorphacea
NTC_p2_c_all	0.01	1	0	C11	1489872	Percomorphaceae
NTC_p2_c_all	0.01	1	0	C12	1489922	Eupercaria
NTC_p2_c_all	0.01	1	0	O	3051910	Acropomatiformes
NTC_p2_c_all	0.01	1	0	F	30859	Pempheridae
NTC_p2_c_all	0.01	1	0	G	463599	Pempheris
NTC_p2_c_all	0.01	1	1	S	463600	Pempheris schwenkii
NTC_p2_c_all	0.03	2	0	K4	2697495	Spiralia
NTC_p2_c_all	0.03	2	0	O1	291862	Chitonina
NTC_p2_c_all	0.03	2	2	S	2483420	Acanthopleura echinata
NTC_p2_c_all	0.03	2	0	K1	451864	Dikarya
NTC_p2_c_all	0.01	1	1	S	1196081	Talaromyces amestolkiae
NTC_p2_c_all	0.01	1	0	F	1131492	Aspergillaceae
NTC_p2_c_all	0.01	1	0	P3	58023	Tracheophyta
NTC_p2_c_all	0.01	1	0	P4	78536	Euphyllophyta
NTC_p2_c_all	0.01	1	0	O	38820	Poales
NTC_p2_c_all	0.01	1	0	F1	359160	BOP clade
NTC_p2_c_all	0.01	1	1	S1	85057	Trypanosoma cruzi cruzi
NTC_p2_c_all	0.01	1	1	S	83428	uncultured Bacillus sp.
NTC_p2_c_all	0.06	4	0	G	129337	Geobacillus
NTC_p2_c_all	0.01	1	1	S	1891658	Geobacillus sp.
NTC_p2_c_all	0.01	1	1	S	228952	uncultured Geobacillus sp.
NTC_p2_c_all	0.01	1	0	F1	197515	environmental samples
NTC_p2_c_all	0.01	1	1	S	197516	uncultured Bacillaceae bacterium
NTC_p2_c_all	0.01	1	1	S	2795218	Metabacillus bambusae
NTC_p2_c_all	0.01	1	0	G	329857	Cohnella
NTC_p2_c_all	0.01	1	0	G	2767885	Latilactobacillus
NTC_p2_c_all	0.01	1	1	S	28038	Latilactobacillus curvatus
NTC_p2_c_all	0.37	25	0	D1	48479	environmental samples
NTC_p2_c_all	0.01	1	1	S	92328	uncultured soil bacterium S0232
NTC_p2_c_all	0.01	1	0	O	91347	Enterobacterales
NTC_p2_c_all	0.01	1	0	F1	47938	environmental samples
NTC_p2_c_all	0.01	1	1	S	218034	uncultured Enterobacteriaceae bacterium
NTC_p2_c_all	0.01	1	0	O	80840	Burkholderiales
NTC_p2_c_all	0.01	1	0	G	1822464	Paraburkholderia
NTC_p2_c_all	0.01	1	0	R1	2787823	unclassified entries
