# Supplementary material for: Vertebrate biodiversity via eDNA at the air-water interface
Source: iScience. 2026 Apr 9;29(5):115682. doi: 10.1016/j.isci.2026.115682 (PMC13141742; doi:10.1016/j.isci.2026.115682)
Supplement: Data S4. Sample demultiplex sheet [file mmc5.csv]

plate1	Air001	CCATTGTATAAACC	CCATTGTATAAACC	GCCGGTAAAACTCGTGCCAGC	CATAGTGGGGTATCTAATCCCAGTTTG
plate1	Air002	CCGTATAGAGTACC	CCGTATAGAGTACC	GCCGGTAAAACTCGTGCCAGC	CATAGTGGGGTATCTAATCCCAGTTTG
plate1	Air003	CCAATTTGTGGGCC	CCAATTTGTGGGCC	GCCGGTAAAACTCGTGCCAGC	CATAGTGGGGTATCTAATCCCAGTTTG
plate1	Air004	CCTGGTATTTGTCC	CCTGGTATTTGTCC	GCCGGTAAAACTCGTGCCAGC	CATAGTGGGGTATCTAATCCCAGTTTG
plate1	Air005	CCGTTTGGGAAGCC	CCGTTTGGGAAGCC	GCCGGTAAAACTCGTGCCAGC	CATAGTGGGGTATCTAATCCCAGTTTG
plate1	Air006	CCTAGTTTGGTGCC	CCTAGTTTGGTGCC	GCCGGTAAAACTCGTGCCAGC	CATAGTGGGGTATCTAATCCCAGTTTG
plate1	Air007	CCAAAGTATGAGCC	CCAAAGTATGAGCC	GCCGGTAAAACTCGTGCCAGC	CATAGTGGGGTATCTAATCCCAGTTTG
plate1	Air008	CCTAGAGAGAGTCC	CCTAGAGAGAGTCC	GCCGGTAAAACTCGTGCCAGC	CATAGTGGGGTATCTAATCCCAGTTTG
plate1	Air009	CCGAAGAGGTGGCC	CCGAAGAGGTGGCC	GCCGGTAAAACTCGTGCCAGC	CATAGTGGGGTATCTAATCCCAGTTTG
plate1	Air010	CCGTGTTGATAACC	CCGTGTTGATAACC	GCCGGTAAAACTCGTGCCAGC	CATAGTGGGGTATCTAATCCCAGTTTG
plate1	Air011	CCGAATGAATTTCC	CCGAATGAATTTCC	GCCGGTAAAACTCGTGCCAGC	CATAGTGGGGTATCTAATCCCAGTTTG
plate1	Air012	CCGTGATGTGGGCC	CCGTGATGTGGGCC	GCCGGTAAAACTCGTGCCAGC	CATAGTGGGGTATCTAATCCCAGTTTG
plate1	Air013	CCGTAGTTAGAGCC	CCGTAGTTAGAGCC	GCCGGTAAAACTCGTGCCAGC	CATAGTGGGGTATCTAATCCCAGTTTG
plate1	Air014	CCAGAATGGGGGCC	CCAGAATGGGGGCC	GCCGGTAAAACTCGTGCCAGC	CATAGTGGGGTATCTAATCCCAGTTTG
plate1	Air015	CCTTGGTAGTATCC	CCTTGGTAGTATCC	GCCGGTAAAACTCGTGCCAGC	CATAGTGGGGTATCTAATCCCAGTTTG
plate1	Air016	CCAGAGAAAGGTCC	CCAGAGAAAGGTCC	GCCGGTAAAACTCGTGCCAGC	CATAGTGGGGTATCTAATCCCAGTTTG
plate1	Air017	CCAAAATTTTTTCC	CCAAAATTTTTTCC	GCCGGTAAAACTCGTGCCAGC	CATAGTGGGGTATCTAATCCCAGTTTG
plate1	Air018	CCTGTAGAGATGCC	CCTGTAGAGATGCC	GCCGGTAAAACTCGTGCCAGC	CATAGTGGGGTATCTAATCCCAGTTTG
plate1	Air019	CCTTGAAGTGTACC	CCTTGAAGTGTACC	GCCGGTAAAACTCGTGCCAGC	CATAGTGGGGTATCTAATCCCAGTTTG
plate1	Air020	CCTGTGAAGTAGCC	CCTGTGAAGTAGCC	GCCGGTAAAACTCGTGCCAGC	CATAGTGGGGTATCTAATCCCAGTTTG
plate1	Air021	CCAATAGAGTGTCC	CCAATAGAGTGTCC	GCCGGTAAAACTCGTGCCAGC	CATAGTGGGGTATCTAATCCCAGTTTG
plate1	Air022	CCATTTTTTTGACC	CCATTTTTTTGACC	GCCGGTAAAACTCGTGCCAGC	CATAGTGGGGTATCTAATCCCAGTTTG
plate1	Air023	CCAAGGTTTGGACC	CCAAGGTTTGGACC	GCCGGTAAAACTCGTGCCAGC	CATAGTGGGGTATCTAATCCCAGTTTG
plate1	Air024	CCAAGTTAAAAACC	CCAAGTTAAAAACC	GCCGGTAAAACTCGTGCCAGC	CATAGTGGGGTATCTAATCCCAGTTTG
plate1	Air025	CCGTGGGTGATGCC	CCGTGGGTGATGCC	GCCGGTAAAACTCGTGCCAGC	CATAGTGGGGTATCTAATCCCAGTTTG
plate1	Air026	CCAGGGTTGAAGCC	CCAGGGTTGAAGCC	GCCGGTAAAACTCGTGCCAGC	CATAGTGGGGTATCTAATCCCAGTTTG
plate1	Air027	CCGGGGAAATTTCC	CCGGGGAAATTTCC	GCCGGTAAAACTCGTGCCAGC	CATAGTGGGGTATCTAATCCCAGTTTG
plate1	Air028	CCGATAAATATGCC	CCGATAAATATGCC	GCCGGTAAAACTCGTGCCAGC	CATAGTGGGGTATCTAATCCCAGTTTG
plate1	Air029	CCATTAGGGGTACC	CCATTAGGGGTACC	GCCGGTAAAACTCGTGCCAGC	CATAGTGGGGTATCTAATCCCAGTTTG
plate1	Air030	CCTTAAAGAGGTCC	CCTTAAAGAGGTCC	GCCGGTAAAACTCGTGCCAGC	CATAGTGGGGTATCTAATCCCAGTTTG
plate1	SAL041	CCTATGGATATTCC	CCTATGGATATTCC	GCCGGTAAAACTCGTGCCAGC	CATAGTGGGGTATCTAATCCCAGTTTG
plate1	SAL042	CCGGTAGGTGGACC	CCGGTAGGTGGACC	GCCGGTAAAACTCGTGCCAGC	CATAGTGGGGTATCTAATCCCAGTTTG
plate1	SAL048	CCAAGTAATTATCC	CCAAGTAATTATCC	GCCGGTAAAACTCGTGCCAGC	CATAGTGGGGTATCTAATCCCAGTTTG
plate1	SAL049	CCGTTGAAAAATCC	CCGTTGAAAAATCC	GCCGGTAAAACTCGTGCCAGC	CATAGTGGGGTATCTAATCCCAGTTTG
plate1	Air031	CCTATGTGGAATCC	CCTATGTGGAATCC	GCCGGTAAAACTCGTGCCAGC	CATAGTGGGGTATCTAATCCCAGTTTG
plate1	Air032	CCTTTTTTAATACC	CCTTTTTTAATACC	GCCGGTAAAACTCGTGCCAGC	CATAGTGGGGTATCTAATCCCAGTTTG
plate1	Air033	CCATGAGGAAGACC	CCATGAGGAAGACC	GCCGGTAAAACTCGTGCCAGC	CATAGTGGGGTATCTAATCCCAGTTTG
plate1	Air034	CCTGTATAATATCC	CCTGTATAATATCC	GCCGGTAAAACTCGTGCCAGC	CATAGTGGGGTATCTAATCCCAGTTTG
plate1	Air035	CCAAATAAATGACC	CCAAATAAATGACC	GCCGGTAAAACTCGTGCCAGC	CATAGTGGGGTATCTAATCCCAGTTTG
plate1	Air036	CCATATGTTAGTCC	CCATATGTTAGTCC	GCCGGTAAAACTCGTGCCAGC	CATAGTGGGGTATCTAATCCCAGTTTG
plate1	Air037	CCGGATTTAATTCC	CCGGATTTAATTCC	GCCGGTAAAACTCGTGCCAGC	CATAGTGGGGTATCTAATCCCAGTTTG
plate1	Air038	CCGTGGATTAAACC	CCGTGGATTAAACC	GCCGGTAAAACTCGTGCCAGC	CATAGTGGGGTATCTAATCCCAGTTTG
plate1	Air039	CCAATTGTATTGCC	CCAATTGTATTGCC	GCCGGTAAAACTCGTGCCAGC	CATAGTGGGGTATCTAATCCCAGTTTG
plate1	Air040	CCGATTTGTATACC	CCGATTTGTATACC	GCCGGTAAAACTCGTGCCAGC	CATAGTGGGGTATCTAATCCCAGTTTG
plate1	Air041	CCGGGTAATGTACC	CCGGGTAATGTACC	GCCGGTAAAACTCGTGCCAGC	CATAGTGGGGTATCTAATCCCAGTTTG
plate1	Air042	CCATTTAAGTTGCC	CCATTTAAGTTGCC	GCCGGTAAAACTCGTGCCAGC	CATAGTGGGGTATCTAATCCCAGTTTG
plate1	Air043	CCGGTGGTTTTACC	CCGGTGGTTTTACC	GCCGGTAAAACTCGTGCCAGC	CATAGTGGGGTATCTAATCCCAGTTTG
plate1	Air044	CCTTATTGGAGACC	CCTTATTGGAGACC	GCCGGTAAAACTCGTGCCAGC	CATAGTGGGGTATCTAATCCCAGTTTG
plate1	Air045	CCAAAGTGAGTACC	CCAAAGTGAGTACC	GCCGGTAAAACTCGTGCCAGC	CATAGTGGGGTATCTAATCCCAGTTTG
plate1	Air046	CCGAAAGATAGACC	CCGAAAGATAGACC	GCCGGTAAAACTCGTGCCAGC	CATAGTGGGGTATCTAATCCCAGTTTG
plate1	Air047	CCTGAGGATAAGCC	CCTGAGGATAAGCC	GCCGGTAAAACTCGTGCCAGC	CATAGTGGGGTATCTAATCCCAGTTTG
plate1	Air048	CCTAGAGTTAATCC	CCTAGAGTTAATCC	GCCGGTAAAACTCGTGCCAGC	CATAGTGGGGTATCTAATCCCAGTTTG
plate1	SAL092	CCAGTTAGGATTCC	CCAGTTAGGATTCC	GCCGGTAAAACTCGTGCCAGC	CATAGTGGGGTATCTAATCCCAGTTTG
plate1	SAL093	CCTGGAAAGAAACC	CCTGGAAAGAAACC	GCCGGTAAAACTCGTGCCAGC	CATAGTGGGGTATCTAATCCCAGTTTG
plate1	SAL100	CCATGGGAGTGGCC	CCATGGGAGTGGCC	GCCGGTAAAACTCGTGCCAGC	CATAGTGGGGTATCTAATCCCAGTTTG
plate1	SAL101	CCTGAGAGGGAACC	CCTGAGAGGGAACC	GCCGGTAAAACTCGTGCCAGC	CATAGTGGGGTATCTAATCCCAGTTTG
plate1	SAL104	CCAGGATTAGTACC	CCAGGATTAGTACC	GCCGGTAAAACTCGTGCCAGC	CATAGTGGGGTATCTAATCCCAGTTTG
plate1	SAL105	CCAAGGGGATTTCC	CCAAGGGGATTTCC	GCCGGTAAAACTCGTGCCAGC	CATAGTGGGGTATCTAATCCCAGTTTG
plate1	Air049	CCTTTATTGTTTCC	CCTTTATTGTTTCC	GCCGGTAAAACTCGTGCCAGC	CATAGTGGGGTATCTAATCCCAGTTTG
plate1	Air050	CCGTTTGTGTGTCC	CCGTTTGTGTGTCC	GCCGGTAAAACTCGTGCCAGC	CATAGTGGGGTATCTAATCCCAGTTTG
plate1	Air051	CCGTAATGGTATCC	CCGTAATGGTATCC	GCCGGTAAAACTCGTGCCAGC	CATAGTGGGGTATCTAATCCCAGTTTG
plate1	NTC_p1_a	CCTAGGTAAAGGCC	CCTAGGTAAAGGCC	GCCGGTAAAACTCGTGCCAGC	CATAGTGGGGTATCTAATCCCAGTTTG
plate1	NTC_p1_b	CCTAGGAATTTACC	CCTAGGAATTTACC	GCCGGTAAAACTCGTGCCAGC	CATAGTGGGGTATCTAATCCCAGTTTG
plate1	NTC_p1_c	CCGTGGTGGGTACC	CCGTGGTGGGTACC	GCCGGTAAAACTCGTGCCAGC	CATAGTGGGGTATCTAATCCCAGTTTG
plate2	Air052	CCAAGTAATTATCC	CCAAGTAATTATCC	GCCGGTAAAACTCGTGCCAGC	CATAGTGGGGTATCTAATCCCAGTTTG
plate2	Air053	CCGTTGAAAAATCC	CCGTTGAAAAATCC	GCCGGTAAAACTCGTGCCAGC	CATAGTGGGGTATCTAATCCCAGTTTG
plate2	Air054	CCTATGTGGAATCC	CCTATGTGGAATCC	GCCGGTAAAACTCGTGCCAGC	CATAGTGGGGTATCTAATCCCAGTTTG
plate2	Air055	CCTTTTTTAATACC	CCTTTTTTAATACC	GCCGGTAAAACTCGTGCCAGC	CATAGTGGGGTATCTAATCCCAGTTTG
plate2	Air056	CCATGAGGAAGACC	CCATGAGGAAGACC	GCCGGTAAAACTCGTGCCAGC	CATAGTGGGGTATCTAATCCCAGTTTG
plate2	Air057	CCTGTATAATATCC	CCTGTATAATATCC	GCCGGTAAAACTCGTGCCAGC	CATAGTGGGGTATCTAATCCCAGTTTG
plate2	Air058	CCAAATAAATGACC	CCAAATAAATGACC	GCCGGTAAAACTCGTGCCAGC	CATAGTGGGGTATCTAATCCCAGTTTG
plate2	Air059	CCATATGTTAGTCC	CCATATGTTAGTCC	GCCGGTAAAACTCGTGCCAGC	CATAGTGGGGTATCTAATCCCAGTTTG
plate2	Air060	CCGGATTTAATTCC	CCGGATTTAATTCC	GCCGGTAAAACTCGTGCCAGC	CATAGTGGGGTATCTAATCCCAGTTTG
plate2	SAL112	CCGTGGATTAAACC	CCGTGGATTAAACC	GCCGGTAAAACTCGTGCCAGC	CATAGTGGGGTATCTAATCCCAGTTTG
plate2	SAL113	CCAATTGTATTGCC	CCAATTGTATTGCC	GCCGGTAAAACTCGTGCCAGC	CATAGTGGGGTATCTAATCCCAGTTTG
plate2	SAL116	CCGATTTGTATACC	CCGATTTGTATACC	GCCGGTAAAACTCGTGCCAGC	CATAGTGGGGTATCTAATCCCAGTTTG
plate2	SAL117	CCGGGTAATGTACC	CCGGGTAATGTACC	GCCGGTAAAACTCGTGCCAGC	CATAGTGGGGTATCTAATCCCAGTTTG
plate2	Air061	CCATTTAAGTTGCC	CCATTTAAGTTGCC	GCCGGTAAAACTCGTGCCAGC	CATAGTGGGGTATCTAATCCCAGTTTG
plate2	Air062	CCGGTGGTTTTACC	CCGGTGGTTTTACC	GCCGGTAAAACTCGTGCCAGC	CATAGTGGGGTATCTAATCCCAGTTTG
plate2	Air063	CCTTATTGGAGACC	CCTTATTGGAGACC	GCCGGTAAAACTCGTGCCAGC	CATAGTGGGGTATCTAATCCCAGTTTG
plate2	Air064	CCAAAGTGAGTACC	CCAAAGTGAGTACC	GCCGGTAAAACTCGTGCCAGC	CATAGTGGGGTATCTAATCCCAGTTTG
plate2	Air065	CCGAAAGATAGACC	CCGAAAGATAGACC	GCCGGTAAAACTCGTGCCAGC	CATAGTGGGGTATCTAATCCCAGTTTG
plate2	Air066	CCTGAGGATAAGCC	CCTGAGGATAAGCC	GCCGGTAAAACTCGTGCCAGC	CATAGTGGGGTATCTAATCCCAGTTTG
plate2	Air067	CCTAGAGTTAATCC	CCTAGAGTTAATCC	GCCGGTAAAACTCGTGCCAGC	CATAGTGGGGTATCTAATCCCAGTTTG
plate2	Air068	CCAGTTAGGATTCC	CCAGTTAGGATTCC	GCCGGTAAAACTCGTGCCAGC	CATAGTGGGGTATCTAATCCCAGTTTG
plate2	Air069	CCTGGAAAGAAACC	CCTGGAAAGAAACC	GCCGGTAAAACTCGTGCCAGC	CATAGTGGGGTATCTAATCCCAGTTTG
plate2	Air070	CCATGGGAGTGGCC	CCATGGGAGTGGCC	GCCGGTAAAACTCGTGCCAGC	CATAGTGGGGTATCTAATCCCAGTTTG
plate2	Air071	CCTGAGAGGGAACC	CCTGAGAGGGAACC	GCCGGTAAAACTCGTGCCAGC	CATAGTGGGGTATCTAATCCCAGTTTG
plate2	Air072	CCAGGATTAGTACC	CCAGGATTAGTACC	GCCGGTAAAACTCGTGCCAGC	CATAGTGGGGTATCTAATCCCAGTTTG
plate2	SAL124	CCAAGGGGATTTCC	CCAAGGGGATTTCC	GCCGGTAAAACTCGTGCCAGC	CATAGTGGGGTATCTAATCCCAGTTTG
plate2	SAL125	CCTTTATTGTTTCC	CCTTTATTGTTTCC	GCCGGTAAAACTCGTGCCAGC	CATAGTGGGGTATCTAATCCCAGTTTG
plate2	SAL128	CCGTTTGTGTGTCC	CCGTTTGTGTGTCC	GCCGGTAAAACTCGTGCCAGC	CATAGTGGGGTATCTAATCCCAGTTTG
plate2	SAL129	CCGTAATGGTATCC	CCGTAATGGTATCC	GCCGGTAAAACTCGTGCCAGC	CATAGTGGGGTATCTAATCCCAGTTTG
plate2	Air073	CCTAGGTAAAGGCC	CCTAGGTAAAGGCC	GCCGGTAAAACTCGTGCCAGC	CATAGTGGGGTATCTAATCCCAGTTTG
plate2	Air074	CCTAGGAATTTACC	CCTAGGAATTTACC	GCCGGTAAAACTCGTGCCAGC	CATAGTGGGGTATCTAATCCCAGTTTG
plate2	Air075	CCGTGGTGGGTACC	CCGTGGTGGGTACC	GCCGGTAAAACTCGTGCCAGC	CATAGTGGGGTATCTAATCCCAGTTTG
plate2	Air076	CCTAATATTGAACC	CCTAATATTGAACC	GCCGGTAAAACTCGTGCCAGC	CATAGTGGGGTATCTAATCCCAGTTTG
plate2	Air077	CCAGGAGGTTTGCC	CCAGGAGGTTTGCC	GCCGGTAAAACTCGTGCCAGC	CATAGTGGGGTATCTAATCCCAGTTTG
plate2	Air078	CCATATAAGGATCC	CCATATAAGGATCC	GCCGGTAAAACTCGTGCCAGC	CATAGTGGGGTATCTAATCCCAGTTTG
plate2	Air079	CCGAGTTTTAGTCC	CCGAGTTTTAGTCC	GCCGGTAAAACTCGTGCCAGC	CATAGTGGGGTATCTAATCCCAGTTTG
plate2	Air080	CCGGGATAAATGCC	CCGGGATAAATGCC	GCCGGTAAAACTCGTGCCAGC	CATAGTGGGGTATCTAATCCCAGTTTG
plate2	Air081	CCAGATAGTTTACC	CCAGATAGTTTACC	GCCGGTAAAACTCGTGCCAGC	CATAGTGGGGTATCTAATCCCAGTTTG
plate2	Air082	CCTGAATATGGTCC	CCTGAATATGGTCC	GCCGGTAAAACTCGTGCCAGC	CATAGTGGGGTATCTAATCCCAGTTTG
plate2	Air083	CCGGTAATAAGACC	CCGGTAATAAGACC	GCCGGTAAAACTCGTGCCAGC	CATAGTGGGGTATCTAATCCCAGTTTG
plate2	Air084	CCGGAGGAGTATCC	CCGGAGGAGTATCC	GCCGGTAAAACTCGTGCCAGC	CATAGTGGGGTATCTAATCCCAGTTTG
plate2	SAL136	CCTATTAATTGGCC	CCTATTAATTGGCC	GCCGGTAAAACTCGTGCCAGC	CATAGTGGGGTATCTAATCCCAGTTTG
plate2	SAL137	CCAAGAATGTGACC	CCAAGAATGTGACC	GCCGGTAAAACTCGTGCCAGC	CATAGTGGGGTATCTAATCCCAGTTTG
plate2	SAL140	CCTATTGGTTAACC	CCTATTGGTTAACC	GCCGGTAAAACTCGTGCCAGC	CATAGTGGGGTATCTAATCCCAGTTTG
plate2	SAL141	CCAGTTGTAGGACC	CCAGTTGTAGGACC	GCCGGTAAAACTCGTGCCAGC	CATAGTGGGGTATCTAATCCCAGTTTG
plate2	Air085	CCGATGAAGGGACC	CCGATGAAGGGACC	GCCGGTAAAACTCGTGCCAGC	CATAGTGGGGTATCTAATCCCAGTTTG
plate2	Air086	CCTAAAAGGTTACC	CCTAAAAGGTTACC	GCCGGTAAAACTCGTGCCAGC	CATAGTGGGGTATCTAATCCCAGTTTG
plate2	Air087	CCGAAGGGAAGTCC	CCGAAGGGAAGTCC	GCCGGTAAAACTCGTGCCAGC	CATAGTGGGGTATCTAATCCCAGTTTG
plate2	Air088	CCTTGTGATGGTCC	CCTTGTGATGGTCC	GCCGGTAAAACTCGTGCCAGC	CATAGTGGGGTATCTAATCCCAGTTTG
plate2	Air089	CCTTAAAAATAGCC	CCTTAAAAATAGCC	GCCGGTAAAACTCGTGCCAGC	CATAGTGGGGTATCTAATCCCAGTTTG
plate2	Air090	CCAAGAGGGGATCC	CCAAGAGGGGATCC	GCCGGTAAAACTCGTGCCAGC	CATAGTGGGGTATCTAATCCCAGTTTG
plate2	Air091	CCTTAAATTTGACC	CCTTAAATTTGACC	GCCGGTAAAACTCGTGCCAGC	CATAGTGGGGTATCTAATCCCAGTTTG
plate2	Air092	CCGAAAAAGAATCC	CCGAAAAAGAATCC	GCCGGTAAAACTCGTGCCAGC	CATAGTGGGGTATCTAATCCCAGTTTG
plate2	Air093	CCTTTATTAGGGCC	CCTTTATTAGGGCC	GCCGGTAAAACTCGTGCCAGC	CATAGTGGGGTATCTAATCCCAGTTTG
plate2	Air094	CCGGTTTTGTAGCC	CCGGTTTTGTAGCC	GCCGGTAAAACTCGTGCCAGC	CATAGTGGGGTATCTAATCCCAGTTTG
plate2	Air095	CCATAGTTGTTACC	CCATAGTTGTTACC	GCCGGTAAAACTCGTGCCAGC	CATAGTGGGGTATCTAATCCCAGTTTG
plate2	Air096	CCGGGAGATGAGCC	CCGGGAGATGAGCC	GCCGGTAAAACTCGTGCCAGC	CATAGTGGGGTATCTAATCCCAGTTTG
plate2	SAL148	CCGAGGGTAGGGCC	CCGAGGGTAGGGCC	GCCGGTAAAACTCGTGCCAGC	CATAGTGGGGTATCTAATCCCAGTTTG
plate2	SAL149	CCATATAGAAGGCC	CCATATAGAAGGCC	GCCGGTAAAACTCGTGCCAGC	CATAGTGGGGTATCTAATCCCAGTTTG
plate2	SAL152	CCTTAGGGAAAACC	CCTTAGGGAAAACC	GCCGGTAAAACTCGTGCCAGC	CATAGTGGGGTATCTAATCCCAGTTTG
plate2	SAL153	CCTGTTGTGAAACC	CCTGTTGTGAAACC	GCCGGTAAAACTCGTGCCAGC	CATAGTGGGGTATCTAATCCCAGTTTG
plate2	NTC_p2_a	CCAGGTGATTGACC	CCAGGTGATTGACC	GCCGGTAAAACTCGTGCCAGC	CATAGTGGGGTATCTAATCCCAGTTTG
plate2	NTC_p2_b	CCGGAATTTAGGCC	CCGGAATTTAGGCC	GCCGGTAAAACTCGTGCCAGC	CATAGTGGGGTATCTAATCCCAGTTTG
plate2	NTC_p2_c	CCTGTTGGTAGTCC	CCTGTTGGTAGTCC	GCCGGTAAAACTCGTGCCAGC	CATAGTGGGGTATCTAATCCCAGTTTG
